# Supplementary material for: Differential annotation of converted metabolites (DAC-Met): Exploration of Maoto (Ma-huang-tang)-derived metabolites in plasma using high-resolution mass spectrometry
Source: Metabolomics. 2020 Apr 25;16(5):63. doi: 10.1007/s11306-020-01681-3 (PMC7183508; doi:10.1007/s11306-020-01681-3)
Supplement: Supplementary file 2 — Information about all tested chemical standard compounds. Supplementary file2 (XLSX 15 kb) [file 11306_2020_1681_MOESM2_ESM.xlsx]

## Sheet: Information
Article title:
Differential Annotation of Converted Metabolites (DAC-Met): Exploration of Maoto (Ma-huang-tang)-derived Metabolites in Plasma Using High-resolution Mass Spectrometry.
Journal name:
Metabolomics
Author names:
Katsuya Ohbuchi1*, Nozomu Sakurai2,3, Hiroyuki Kitagawa4, Masaru Sato3, Hideyuki Suzuki3, Hirotaka Kushida1, Akinori Nishi1, Masahiro Yamamoto1, Kazuhiro Hanazaki4, Masanori Arita2,5
Affiliation:
1 Tsumura Kampo Research Laboratories, Tsumura & CO., Ibaraki 300-1192, Japan
2 National Institute of Genetics, Mishima, Shizuoka 411-8540, Japan
3 Kazusa DNA Research Institute, Kisarazu, Chiba 292-0818, Japan
4 Department of Surgery, Kochi Medical School, Kochi University, Kochi 783-8505, Japan
5 RIKEN Center for Sustainable Resource Science, Yokohama 230-0045, Japan
* Corresponding author.
E-mail: oobuchi_katsuya@mail.tsumura.co.jp (KO)

## Sheet: Table
Supplementary table 2 Standard compounds and their corresponding peaks
			Standard			Plasma or maoto
Compound name	Theoretical mass	Mode	RT	m/z	Adduct	PeakID	RT	m/z	Adduct
Ephedrine	165.115	Pos	4.63	166.123	[M+H]+	P5938	4.63	166.123	[M+H]+	Maoto-derived
		Neg	N.D.			N.D.
Norephedrine	151.1	Pos	3.44	152.107	[M+H]+	P5302	3.51	152.107	[M+H]+
		Neg	N.D.			N.D.
Pseudoephedrine	165.115	Pos	4.7	166.123	[M+H]+	P5965	4.67	148.112	[M-H2O+H]+	Maoto-derived
		Neg	N.D.			N.D.
Methylephedrine	179.131	Pos	4.95	180.139	[M+H]+	P6310	4.98	180.138	[M+H]+	Maoto-derived
		Neg	N.D.			N.D.
Amygdalin	457.158	Pos	5.79	475.193	[M+NH4]+	P7018	5.78	475.192	[M+NH4]+
		Neg	5.78	502.155	[M+HCOO]-	N4810	5.78	502.157	[M+HCOO]-
Prunasin	295.106	Pos	N.D.			N.D.
		Neg	6.33	340.103	[M+HCOO]-	N5336	6.38	340.104	[M+HCOO]-	Maoto-derived
Mandelonitrile	133.053	Pos	N.D.			N.D.
		Neg	N.D.			N.D.
Liquiritin	418.126	Pos	7.25	257.082	Unknown	N.D.
		Neg	7.23	417.118	[M-H]-	N6027	7.23	417.119	[M-H]-
Isoliquiritin	418.126	Pos	8.34	419.136	[M+H]+	P9590	8.28	419.134	[M+H]+
		Neg	8.32	417.118	[M-H]-	N.D.
Liquiritigenin	256.074	Pos	9.05	257.081	[M+H]+	P10220	9.05	257.081	[M+H]+
		Neg	9.03	255.066	[M-H]-	N7137	9.03	255.066	[M-H]-
Isoliquiritigenin	256.074	Pos	10.54	257.081	[M+H]+	N.D.
		Neg	10.53	255.066	[M-H]-	N8007	10.57	255.066	[M-H]-
Liquiritigenin-4'-glucuronide	432.106	Pos	7.32	433.111	[M+H]+	P8722	7.3	433.113	[M+H]+	Maoto-derived
		Neg	7.31	431.097	[M-H]-	N6061	7.31	431.098	[M-H]-	Maoto-derived
Liquiritigenin-7-glucuronide	432.106	Pos	7.2	433.11	[M+H]+	N.D.
		Neg	7.19	431.097	[M-H]-	N.D.
Isoliquiritigenin-2-glucuronide	432.106	Pos	7.48	433.112	[M+H]+	N.D.
		Neg	7.47	431.097	[M-H]-	N.D.
Isoliquiritigenin-4-glucuronide	432.106	Pos	8.43	433.114	[M+H]+	P9651	8.45	433.113	[M+H]+
		Neg	8.42	431.098	[M-H]-	N6799	8.46	431.098	[M-H]-
Isoliquiritigenin-4'-glucuronide	432.106	Pos	8.49	433.115	[M+H]+	N.D.
		Neg	8.51	431.097	[M-H]-	N.D.
Glycyrrhizin	822.404	Pos	10.27	453.338	[M-2Hexose+H]+	N.D.
		Neg	10.27	821.394	[M-H]-	N7882	10.24	821.396	[M-H]-
Glycyrrhetinic acid	470.34	Pos	14.63	471.347	[M+H]+	P14073	14.73	471.347	[M+H]+	Maoto-derived
		Neg	14.62	469.331	[M-H]-	N.D.
3-Hydroxycoumarin	162.032	Pos	N.D.			N.D.
		Neg	N.D.			N.D.
4-Hydroxycoumarin	162.032	Pos	8.27	163.04	[M+H]+	P9580	8.28	163.039	[M+H]+
		Neg	8.26	161.024	[M-H]-	N6676	8.29	161.024	[M-H]-
6-Hydroxycoumarin	162.032	Pos	6.95	163.039	[M+H]+	N.D.
		Neg	6.93	161.024	[M-H]-	N.D.
7-Hydroxycoumarin	162.032	Pos	7.38	163.04	[M+H]+	N.D.
		Neg	7.39	161.024	[M-H]-	N.D.
7-Hydroxycoumarin-glucuronide	338.064	Pos	5.51	339.072	[M+H]+	P6704	5.47	339.071	[M+H]+	Maoto-derived
		Neg	5.51	337.056	[M-H]-	N4610	5.48	337.057	[M-H]-	Maoto-derived
7-Hydroxycoumarin-sulfate	241.989	Pos	N.D.			N.D.
		Neg	6.05	161.024	[M-HSO3]-	N4938	5.98	161.025	[M-HSO3]-	Maoto-derived
Indoxyl Sulfate	213.01	Pos	N.D.			N.D.
		Neg	5.43	212.002	[M-H]-	N4572	5.41	212.002	[M-H]-

## Sheet: Items
	Compound name
	Theoretical mass	Exact mass calculated using Formula calculater in MassChroviewer
	Mode	Ion mode
Standard	RT	Retention time
	m/z	Detected mass to charge ratio
	Adduct	Estimated adduct ion
Plasma or maoto	PeakID	Reak number and prefix represents ion mode (P: positive, N: negative)
	RT	Retention time
	m/z	Detected mass to charge ratio
	Adduct	Estimated adduct ion
