# Supplementary material for: Differential annotation of converted metabolites (DAC-Met): Exploration of Maoto (Ma-huang-tang)-derived metabolites in plasma using high-resolution mass spectrometry
Source: Metabolomics. 2020 Apr 25;16(5):63. doi: 10.1007/s11306-020-01681-3 (PMC7183508; doi:10.1007/s11306-020-01681-3)
Supplement: Supplementary file 3 — Information about maoto-derived metabolites and maoto known components/metabolites. Supplementary file3 (XLSX 46 kb) [file 11306_2020_1681_MOESM3_ESM.xlsx]

## Sheet: Information
Article title:
Differential Annotation of Converted Metabolites (DAC-Met): Exploration of Maoto (Ma-huang-tang)-derived Metabolites in Plasma Using High-resolution Mass Spectrometry.
Journal name:
Metabolomics
Author names:
Katsuya Ohbuchi1*, Nozomu Sakurai2,3, Hiroyuki Kitagawa4, Masaru Sato3, Hideyuki Suzuki3, Hirotaka Kushida1, Akinori Nishi1, Masahiro Yamamoto1, Kazuhiro Hanazaki4, Masanori Arita2,5
Affiliation:
1 Tsumura Kampo Research Laboratories, Tsumura & CO., Ibaraki 300-1192, Japan
2 National Institute of Genetics, Mishima, Shizuoka 411-8540, Japan
3 Kazusa DNA Research Institute, Kisarazu, Chiba 292-0818, Japan
4 Department of Surgery, Kochi Medical School, Kochi University, Kochi 783-8505, Japan
5 RIKEN Center for Sustainable Resource Science, Yokohama 230-0045, Japan
* Corresponding author.
E-mail: oobuchi_katsuya@mail.tsumura.co.jp (KO)

## Sheet: Supplementary Table
							# of good peak																									Public database search				Formula search by EX-HR2
																			1: Found in 1st filtration 2: Found in re-check					Items for annotation
Peak ID	No	Mode	Ave. RT	Ave. m/z	Adduct	Deionized mass	Human_0 min	Human_15 min	Human_30 min	Human_1 hr	Human_2 hr	Human_4 hr	Human_8 hr	Maoto	Rat_Eph	Rat_Cin	Rat_Apr	Rat_Lic	Maoto-derived metabolites	Known maoto components/metabolites	Hit by DAC-Met	Annotation	Grouping	Std	Dif	Ref	Origin	Sulf or GlcA	34S	NL-80or81	NL-176	Annotation	CompID	#Formula	#Results	#ExFromula
P727	727	Pos	0.357182	182.081	[M+H]+	181.074	0	0	1	2	1	0	4	0	0	0	0	0	1	0	1											(11 names) 4,6,7-Trihydroxy-1,2,3,4-tetrahydroisoquinoline;Lysichitalexin;2-(4-Methyloxyphenyl)-1-nitroethane;o-Tyrosine;gamma-Hydroxy-3-pyridinebutanoate;N-Hydroxy-L-phenylalanine;2-(Hydroxyamino)-3-phenylpropa...	HM:HMDB60280;KN:C00037455;HM:HMDB06050;KG:C19579,HM:HMDB01119;KG:C19712;KG:C04368,KG:C21308,HM:HMDB03831;KG:C20807,HM:HMDB59720;KG:C01536,KG:C06420,KG:C00082,KN:C00001397,HM:HMDB00158;KG:C03290,HM:HMDB02184	1	9	1
P2566	2566	Pos	0.956745	145.05	[M+H]+	144.042	0	0	1	2	2	2	3	1	1	1	1	1	1	0	1											(26 names) 2-methylideneglutaric acid;2-Hydroxy-2-(hydroxymethyl)-2H-pyran-3(6H)-one;Microthecin;1,5-Anhydro-4-deoxy-D-glycero-hex-3-en-2-ulose;Ascopyrone M;Methylitaconate;2-Methylene-3-methylsuccinate;1,5-Anhy...	KG:C02930,LM:LMFA01020394;KG:C19821;KG:C19822;KG:C02295;KG:C19826;KG:C01757;KG:C00922,HM:HMDB36232;LM:LMFA01170068,HM:HMDB00522;KN:C00029432;HM:HMDB29171;LM:LMFA01170079,HM:HMDB02266;KN:C00017967;LM:LMFA01170070,HM:HMDB13311;LM:LMFA01170087,HM:HMDB00393;HM:HMDB31257;LM:LMFA07010876,HM:HMDB40207	1	16	1
P3313	3313	Pos	1.07563	100.029	[M+H]+	99.0215	0	0	1	0	1	3	2	0	0	0	0	0	1	0	0											0	0	0	0	0
N2600	2600	Neg	1.08939	465.753	[M-H]-	466.76	0	1	3	0	2	0	2	0	0	0	0	0	1	0	0											0	0	0	0	1
N2730	2730	Neg	1.1199	409.791	[M-H]-	410.799	0	1	4	0	2	1	1	0	0	0	0	0	1	0	0											0	0	0	0	0
N2747	2747	Neg	1.12309	244.913	[M-H]-	245.92	1	0	0	0	3	2	4	0	1	1	1	0	1	0	0											(2 names) Echlomezole;Etridiazole	KG:C18460	1	1	1
N2751	2751	Neg	1.12335	407.794	[M-H]-	408.801	0	1	3	2	3	1	0	0	0	0	0	0	1	0	0											0	0	0	0	0
N2791	2791	Neg	1.13368	295.871	[M-H]-	296.878	0	1	4	3	1	0	2	0	0	0	0	0	1	0	0											0	0	0	0	1
N2833	2833	Neg	1.14412	349.835	[M-H]-	350.843	0	1	3	0	2	0	0	0	0	0	0	0	1	0	0											0	0	0	0	0
N3002	3002	Neg	1.21299	403.097	[M-H]-	404.105	0	1	2	4	2	3	3	0	1	1	1	0	1	0	0											Glyceryl lactopalmitate	HM:HMDB32299	1	1	8
P3833	3833	Pos	1.31915	205.029	[M+H]+	204.021	0	1	1	3	1	0	1	0	1	1	1	1	1	0	1											0	0	0	0	2
P4074	4074	Pos	1.41391	208.064	[M+H]+	207.057	0	0	0	0	0	0	3	0	0	0	0	0	1	0	1											(5 names) S-(2-Hydroxyethyl)-N-acetyl-L-cysteine;Acrylic acid-2-acrylamido-2-methyl propane sulfonic acid copolymer;2-Methyl-2-[(1-oxo-2-propenyl)amino]-1-propanesulfonic acid;(2R,2'S)-Isobuteine;chondroitin su...	KG:C14876;HM:[f]HMDB32162;HM:HMDB31200;HM:HMDB30411;HM:HMDB62462,HM:HMDB62463	2	5	1
P4092	4092	Pos	1.43528	200.128	[M-H2O+H]+	217.131	0	2	1	4	4	0	2	0	0	0	1	0	1	0	1											(2 names) Aclatonium;Propionylcarnitine	KG:[1]C20131;KG:C03017,LM:LMFA07070005,LM:LMFA07070099,LM:LMFA07070105,HM:HMDB00824,HM:HMDB62514	1	2	1
P4213	4213	Pos	1.49821	205.025	[M+H]+	204.017	0	0	1	0	1	3	3	0	0	0	0	0	1	0	1											0	0	0	0	1
P4869	4869	Pos	2.57832	182.118	[M+H]+	181.11	0	0	0	0	0	1	1	1	1	0	0	0	0	0	1	4-Hydroxyephedrine				1	1					(10 names) 5-(1-Pyrrolidinylmethyl)-2-furanmethanol;3,4-Dimethoxyphenethylamine;cis-6-Nitro-p-mentha-1(7),2-diene;Anhydroecgonine methyl ester;N,N-Dimethyldopamine;beta-O-Methylynephrine;2,5-Dimethyl-4-(1-pyrrol...	HM:HMDB40038;KN:C00042105,HM:HMDB41806;KN:C00010952,KN:C00010953,HM:HMDB35195;KN:C00029691;KN:C00042758;HM:HMDB33868;HM:HMDB39784;HM:HMDB39838;KN:C00010951,HM:HMDB36090;HM:HMDB60748	1	10	1
P5005	5005	Pos	2.72201	170.118	[M+H]+	169.11	0	0	1	1	0	1	3	0	0	0	0	0	1	0	1											(6 names) Homoarecoline;3alpha-Acetoxynortropane;Nortropine acetate; O-Acetylnortropine;Piperidione;3,3-Diethyl-2,4-dioxopiperidine	KN:C00044165,HM:HMDB38321;KN:C00025550;KG:C17730	1	3	1
P5302	5302	Pos	3.44937	152.107	[M+H]+	151.1	0	0	0	0	0	0	0	1	1	0	0	0	0	1	0	Norephedrine		1		1	1					(18 names) Mearsine;N-Methyltyramine;D-Cathine;Pulchellalactam;Z-Pulchellalactam;(Z)-Pulchellalactam;2-(2-Furanyl)piperidine;1,2,3,4,5,6-Hexahydro-5-methyl-7H-cyclopenta[b]pyridin-7-one;2-(1-Pyrrolidinyl)-2-cycl...	KG:C10158,KN:C00002054;KG:C02442,KN:C00027432,HM:HMDB03633;KG:C07911,KG:C16719,KG:C02343,KG:C08300,KN:C00001405,HM:HMDB01942;KN:C00016057,KN:C00029355;HM:HMDB39835;HM:HMDB39658;HM:HMDB39674;HM:HMDB39663;HM:HMDB39659;HM:HMDB40044;KG:C11776;HM:HMDB40037;KG:C03711,HM:HMDB01387,HM:[1]HMDB62808;HM:HMDB40039;KN:C00042852,HM:HMDB60765	1	15	1
P5518	5518	Pos	3.91182	134.096	[M+H]+	133.089	0	0	1	3	4	3	1	1	1	0	0	0	1	0	1					1	1					(2 names) Tranylcypromine;1,2,3,4-Tetrahydroisoquinoline	KG:C07155,HM:HMDB14890;HM:HMDB12489	1	2	1
P5938	5938	Pos	4.62631	166.123	[M+H]+	165.115	0	4	4	4	4	4	4	1	0	0	0	0	1	1	1	Ephedrine		1								(17 names) 2-(5-Methyl-2-furanyl)piperidine;p-Methoxyamphetamine;2,3,4,5,6,7-Hexahydro-7-methylcyclopent[b]azepin-8(1H)-one;1-[(5-Methyl-2-furanyl)methyl]pyrrolidine;5-Methyl-2-(1-pyrrolidinyl)-2-cyclopenten-1-o...	HM:HMDB39836;KN:C00042859;HM:HMDB39682;HM:HMDB40049;HM:HMDB39679;HM:HMDB39665;KN:C00037139;KG:C02765,KG:C01575,KN:C00001409,KN:C00031097,HM:HMDB01943,HM:HMDB15451;HM:HMDB35652;HM:HMDB39678;KG:C06199,KN:C00001417,HM:HMDB04366;HM:HMDB60767;KG:C10841,KN:C00002273;KG:[1]C06976,HM:[1]HMDB15145;HM:HMDB38597;HM:HMDB39666	2	16	1
P5965	5965	Pos	4.66973	148.112	[M-H2O+H]+	165.115	0	1	4	4	4	4	4	1	1	0	0	0	1	1	1	Pseudoephedrine		1								(17 names) 2-(5-Methyl-2-furanyl)piperidine;p-Methoxyamphetamine;2,3,4,5,6,7-Hexahydro-7-methylcyclopent[b]azepin-8(1H)-one;1-[(5-Methyl-2-furanyl)methyl]pyrrolidine;5-Methyl-2-(1-pyrrolidinyl)-2-cyclopenten-1-o...	HM:HMDB39836;KN:C00042859;HM:HMDB39682;HM:HMDB40049;HM:HMDB39679;HM:HMDB39665;KN:C00037139;KG:C02765,KG:C01575,KN:C00001409,KN:C00031097,HM:HMDB01943,HM:HMDB15451;HM:HMDB35652;HM:HMDB39678;KG:C06199,KN:C00001417,HM:HMDB04366;HM:HMDB60767;KG:C10841,KN:C00002273;KG:[1]C06976,HM:[1]HMDB15145;HM:HMDB38597;HM:HMDB39666	1	16	1
P6310	6310	Pos	4.98768	180.138	[M+H]+	179.131	0	1	4	4	3	4	4	1	1	0	0	0	1	1	1	Methylephedrine		1								(11 names) Methylephedrine;7-Ethyl-2,3,4,5,6,7-hexahydrocyclopent[b]azepin-8(1H)-one;trans-4,5-Dimethyl-2-(1-pyrrolidinyl)-2-cyclopenten-1-one;3-Ethyl-2-(1-pyrrolidinyl)-2-cyclopenten-1-one;2,3,4,5,6,7-Hexahydro...	KG:[f]C13639,KG:C17903,KN:C00032016,KN:C00032017,HM:HMDB41932;HM:HMDB39683;HM:HMDB39686;HM:HMDB39675;HM:HMDB39684;KG:[1]C10575,KN:[1]C00002319;KG:C09988,KN:C00001983;HM:HMDB41930;HM:HMDB39676;KG:C07220,HM:HMDB14523;HM:HMDB39677	2	11	1
N4416	4416	Neg	5.14185	293.124	[M-H]-	294.132	0	1	3	4	4	4	0	1	1	0	0	0	1	0	1											Ethyl (S)-3-hydroxybutyrate glucoside	LM:LMFA13010042,HM:HMDB31693	1	1	2
N4602	4602	Neg	5.45641	423.151	[M-H]-	424.158	0	0	0	0	3	2	0	0	0	0	0	0	1	0	1											0	0	0	0	8
P6700	6700	Pos	5.46364	356.098	[M+H]+	355.09	0	1	3	0	0	0	0	0	0	0	0	0	1	0	1	Hippuric acid-GlcA			1			1				(2 names) 2,5-Diamino-6-(5-phospho-D-ribitylamino)pyrimidin-4(3H)-one;2,5-Diamino-6-(1-D-ribitylamino)pyrimidin-4(3H)-one 5'-phosphate	KG:C18910	1	1	3
P6704	6704	Pos	5.46586	339.071	[M+H]+	338.064	0	2	3	2	0	0	0	0	0	0	0	0	1	0	1	7-Hydroxycoumarin-GlcA	Same metabolite as N4610	1	1							2-O-Acetyl-trans-coutaric acid	HM:HMDB34621	1	1	2
N4610	4610	Neg	5.47782	337.057	[M-H]-	338.064	0	4	4	4	2	0	0	0	0	0	0	0	1	0	1	7-Hydroxycoumarin-GlcA	Same metabolite as P6704	1	1							2-O-Acetyl-trans-coutaric acid	HM:HMDB34621	1	1	5
N4648	4648	Neg	5.52811	210.049	[M-H]-	211.056	0	1	3	2	0	0	0	0	0	0	0	0	1	0	1											0	0	0	0	0
N4651	4651	Neg	5.53592	209.046	[M-H]-	210.053	0	4	4	4	4	4	0	1	0	0	0	1	1	0	1	p-hydroxybenzylmalonic acid	Same metabolite as N4653			1	1					(15 names) Methyl haematommate;4-(2-Hydroxyethoxycarbonyl)benzoate;4-[(2-Hydroxyethoxy)carbonyl]benzoate;Mono(2-hydroxyethyl) terephthalate;Mono(ethylene terephthalate);Clavatoic acid;5-Hydroxyferulic acid;Vanil...	KN:C00046821;KG:C21450;KN:C00045262;KG:C05619,KN:C00007336,HM:HMDB35484;HM:HMDB11714;KN:C00044525;KN:C00035333;KN:C00046107,KN:C00046108;KN:C00048598	1	9	2
N4653	4653	Neg	5.5365	165.056	[M-H]-	166.063	0	4	4	4	4	4	0	1	0	0	0	1	1	0	1	p-hydroxybenzylmalonic acid	In-source fragment of N4651									(33 names) Tropate;Ethylparaben;4-Methoxybenzyl formate;Ethyl vanillin;Acetoisovanillone;Isoacetovanillone;3-(3-Hydroxyphenyl)propanoic acid;Guaicyl acetate;Ethyl salicylate;4-Hydroxyhydratropate;3-Phenoxypropio...	KG:C01456,KN:C00035885,HM:HMDB62590;KN:C00033837,HM:HMDB32573;HM:HMDB34993;HM:HMDB29665;KN:C00032695;KG:C11457,HM:HMDB00375;HM:HMDB32030;HM:HMDB29817;KG:C03080,HM:HMDB41683;HM:HMDB02229;KG:C10712,KN:C00002704;KN:C00031015;KG:C02363;KN:C00030761,HM:HMDB32639;KG:C05607,KN:C00000150,HM:HMDB00563,HM:HMDB00748,HM:HMDB00779;KG:C01198,KN:C00002756,HM:HMDB33752;KG:C01744,KN:C00029471,HM:HMDB02199;KG:C122…	1	30	1
N4658	4658	Neg	5.54414	166.059	[M-H]-	167.066	0	0	0	3	0	0	0	0	0	0	0	0	1	0	1											0	0	0	0	0
P6878	6878	Pos	5.6572	196.133	[M+H]+	195.126	0	0	0	0	0	0	0	0	1	0	0	0	0	1	0	Methylephedrine N-oxide		1		1	1					(6 names) N-Methyl-3,4-dimethoxyphenethylamine;2-hydroxymexiletine;Magnosprengerine;Coryneine;(2E,4E)-N-Isobutyl-6-oxohepta-2,4-dienamide;p-hydroxymexiletine	KN:C00042775;HM:HMDB60953;KN:C00051436;KG:[1]C17486;KN:C00047131;HM:HMDB60954	2	6	1
P6903	6903	Pos	5.67599	321.082	[M+H]+	320.074	0	0	0	1	3	1	0	0	0	0	0	0	1	0	1											0	0	0	0	2
N4746	4746	Neg	5.68169	470.131	[M-H]-	471.138	0	0	3	4	4	4	4	0	0	0	0	0	1	0	1	Prunasin-GlcA			1			1				0	0	0	0	11
N4750	4750	Neg	5.68679	471.134	[M-H]-	472.141	0	0	0	2	1	4	0	0	0	0	0	0	1	0	1											4-O-Methyl-a-D-glucosyl-(1->2)-b-D-xylosyl-(1->4)-D-xylose	HM:HMDB39742	1	1	12
P6929	6929	Pos	5.69899	489.172	[M+H]+	488.164	0	0	2	4	4	4	0	0	0	0	0	0	1	0	1											(2 names) O-(1->4)-alpha-L-Dihydrostreptosyl-streptidine 6-phosphate;alpha-L-Dihydrostreptosyl-(1->4)-streptidine 6-phosphate	KG:C04767	1	1	14
N4810	4810	Neg	5.80051	502.157	[M+HCOOH-H]-	457.159	0	0	0	0	0	0	0	1	0	0	1	0	0	1	0	Amygdalin		1		1	1					(5 names) Calanthoside;Calanthoside A; Glucoindican;Mandelonitrile sophoroside;Amygdalin	KN:C00026979,KN:C00026980;HM:HMDB38475;KG:C08325,KN:C00001437,HM:HMDB35030	1	3	7
P7152	7152	Pos	5.85962	180.066	[M+H]+	179.058	4	4	4	4	4	4	4	0	1	1	1	0	0	1	1	Hippuric acid		1		1	1					(16 names) Methyl n-formylanthranilate;Hippuric acid;3-Succinoylpyridine;2-Aminobenzoylacetate;Antibiotic MH 435A;Erbstatin;MH 435A;p-(Acetylamino)benzoic acid;Adrenochrome;Iseluxine;Pericampylinone A;N-Acetylan...	HM:HMDB32398;KG:C01586,KN:C00030483,HM:HMDB00714,HM:[-1]HMDB62583;KG:C19569,HM:HMDB00992;KG:C21453;KN:C00017751;KN:C00044987;HM:HMDB12884;KN:C00027380;KG:C06332;KG:C06339;HM:HMDB32595	1	11	1
N4938	4938	Neg	5.98323	161.025	[M-H]-	162.032	0	4	4	4	2	0	0	0	0	0	0	0	1	0	1	7-Hydroxycoumarin-Sulf	In-source fragment of N4947	1	1							(5 names) 4-Hydroxycoumarin;5-Hydroxycoumarin;Umbelliferone;3 Hydroxycoumarin;7-Hydroxychromone	KG:C20414;KN:C00045576;KG:C09315,KN:C00002503,HM:HMDB29865;KN:C00019143,HM:HMDB02149;KN:C00044485	1	5	1
N4947	4947	Neg	5.98676	240.981	[M-H]-	241.989	0	4	4	4	2	1	0	0	0	1	0	0	1	0	1	7-Hydroxycoumarin-Sulf	Same metabolite as N4938	1	1							0	0	0	0	2
N5040	5040	Neg	6.10394	341.124	[M-H]-	342.132	0	2	4	4	1	0	0	1	1	0	0	0	1	0	1											(15 names) Bidensyneoside C;(-)-Bidensyneoside C;3-Hydroxy-3-(3,4-dihydroxy-4-methylpentanoyl)-5-(3-methylbutyl)-1,2,4-cyclopentanetrione;(-)-Macrosphelide L; Macrosphelide L;Veranisatin A;Macrosphelide D;4-Hydr...	KN:C00031631,KN:C00032767;HM:HMDB30107;KN:C00015181;KN:C00044374,HM:HMDB40663;KN:C00016156,KN:C00016385;HM:HMDB37552;KG:C00761,KN:C00002727,HM:HMDB13682;KN:C00044335;HM:HMDB39334;KN:C00036192;HM:HMDB32767;KN:C00037535,HM:HMDB41273	1	12	3
P7510	7510	Pos	6.15037	431.026	[M+H]+	430.018	0	0	0	1	3	1	0	0	0	0	0	0	1	0	1											0	0	0	0	8
P7513	7513	Pos	6.15364	431.227	[M+H]+	430.219	0	1	0	2	4	1	0	0	0	0	0	0	1	0	1											(16 names) Congocidine;Netropsin;Sinanomycin;T 1384;Dendroside F;Hierapolitanin D;(-)-Hierapolitanin D;Celerioside A;(-)-Sonchuside I;Sonchuside I;[3S-(3alpha,3aalpha,5abeta,6beta,9alpha,9aalpha,9bbeta)]-9-[(bet...	KN:C00018663;KN:C00037028;KN:C00034539;KN:C00036086;KN:C00013015;KN:C00013014;KN:C00036702	2	7	6
P7518	7518	Pos	6.15772	538.781	[M+H]+	537.774	0	1	0	1	3	1	0	0	0	0	0	0	1	0	1											0	0	0	0	1
P7650	7650	Pos	6.25638	358.15	[M+H]+	357.142	0	2	3	4	0	0	0	0	1	0	0	0	1	0	1											Bakankoside	KG:C09914,KN:C00001963	1	1	2
N5198	5198	Neg	6.26567	339.109	[M-H]-	340.116	0	3	4	4	0	1	0	0	1	0	0	0	1	0	1	Eugenol-GlcA			1		1	1				(11 names) Juglanoside B;(-)-Juglanoside B;Juglanoside C;(-)-Juglanoside C;Linocinnamarin;Tetrahydrobostrycin;(-)-Tetrahydrobostrycin;trans-isoeugenol-O-glucuronide;Oenanthoside A;Methyl 6-O-p-trans-coumaroyl-be...	KN:C00031926;KN:C00031927;HM:HMDB30678;KN:C00048875;HM:HMDB60021;HM:HMDB35441;KN:C00037495;KN:C00016157	1	8	3
N5226	5226	Neg	6.28747	245.049	[M-H]-	246.056	0	0	0	3	2	0	0	0	1	0	0	0	1	0	1				1			1	1	1		0	0	0	0	1
N5294	5294	Neg	6.35971	433.114	[M-H]-	434.121	0	0	2	4	2	1	4	0	0	0	0	1	1	0	1											(47 names) Robustaside B;(-)-Robustaside B;Floribundoside;Hemiphloin;7-Hydroxyaloin B;5,7,8-Trihydroxyflavanone 7-glucoside;Fustin 7-rhamnoside;Coreopsin;Isocarthamidin 7-O-rhamnoside;Agehoustin D;Isookaninrhamn...	KN:C00037740;KN:C00008204,LM:LMPK12140238,FL:FL2FAAGS0004,HM:HMDB33739;KN:C00006091,LM:LMPK12140223,FL:FL2FAACS0001;HM:HMDB41150;HM:HMDB38775;KN:C00008687,FL:FL4D1CGS0002,HM:HMDB40536;KN:C00007218,LM:LMPK12120101,FL:FL1C1CGS0001;KN:C00008487,LM:LMPK12140664,FL:FL2FFAGS0001;KN:C00003980,LM:LMPK12111504,FL:FL3FGLNS0006;KN:C00008283,LM:LMPK12140093,FL:FL2F3CGS0002;KN:C00008672,KN:C00008673,FL:FL4DAA…	1	44	8
P7820	7820	Pos	6.37554	313.139	[M+H]+	312.132	0	0	0	4	3	0	0	1	0	0	1	0	1	0	1											0	0	0	0	2
N5332	5332	Neg	6.38798	330.075	[M-H]-	331.082	0	0	3	4	4	4	0	1	0	0	1	0	1	0	1											0	0	0	0	2
N5336	5336	Neg	6.39073	340.104	[M+HCOOH-H]-	295.106	0	3	4	4	4	4	3	1	0	0	1	0	1	1	1	Prunasin		1								0	0	0	0	3
N5337	5337	Neg	6.39129	514.068	[M-H]-	515.075	0	0	1	4	3	1	0	1	0	0	1	0	1	0	1											(2 names) Dysideaproline B;(+)-Dysideaproline B	KN:C00034489	1	1	17
N5346	5346	Neg	6.39331	243.033	[M-H]-	244.041	0	1	4	4	3	1	0	0	1	0	0	0	1	0	1	Eugenol-Sulf			1		1	1	1	1		4-phenylbutanic acid-O-sulphate	HM:HMDB59983	1	1	2
N5429	5429	Neg	6.43118	511.055	[M-H]-	512.063	0	0	0	1	1	1	3	0	0	0	0	1	1	0	1	Liquiritigenin-4'-GlcA-Sulf			1		1	1	1	1	1	(3 names) Vitexin 7-O-sulfate;Isovitexin 7-O-sulfate;3,5,7-Trihydroxyflavone 3-glucoside-8-sulfate	KN:C00006087,LM:LMPK12110284,FL:FL3FAACSS001;KN:C00006088,LM:LMPK12110285,FL:FL3FAACSS002;KN:C00013731,KN:C00050101,LM:LMPK12111638,FL:FL5FA9GSS001	1	3	20
N5448	5448	Neg	6.45366	470.131	[M-H]-	471.138	0	0	1	4	4	4	0	0	0	0	1	0	1	0	1											0	0	0	0	9
P7936	7936	Pos	6.45629	489.172	[M+H]+	488.164	0	0	0	3	4	2	0	0	0	0	0	0	1	0	1											(2 names) O-(1->4)-alpha-L-Dihydrostreptosyl-streptidine 6-phosphate;alpha-L-Dihydrostreptosyl-(1->4)-streptidine 6-phosphate	KG:C04767	1	1	12
P8087	8087	Pos	6.57703	506.506	[M+H]+	505.499	0	1	1	2	3	1	0	0	0	0	0	0	1	0	0											0	0	0	0	2
N5942	5942	Neg	7.09839	213.006	[M-H]-	214.013	0	0	1	3	2	0	0	0	0	0	0	0	1	0	0											0	0	0	0	1
N5943	5943	Neg	7.09974	212.003	[M-H]-	213.01	0	3	4	4	4	4	2	0	0	0	1	0	1	0	1	Mandelonitrile-Sulf			1		1	1	1	1		Indoxyl sulfate	HM:HMDB00682	1	1	1
P8600	8600	Pos	7.11062	551.176	[M+H]+	550.168	0	0	0	0	0	0	0	1	0	0	0	1	0	1	0	Liquiritin apioside				1	1					(12 names) Chalconaringenin 2'-rhamnosyl-(1->4)-xyloside;Castavinol;Styraxjaponoside A;(+)-Styraxjaponoside A;Dunnisinoside;(+)-Dunnisinoside;Jasminoside;4'-Hydroxyacetophenone 4'-[4-hydroxybenzoyl-(->5)-apiosyl...	KN:C00007883,LM:LMPK12120252,FL:FL1CAAGS0006;HM:HMDB29808;KN:C00032216;KN:C00037080;KN:C00010766;HM:HMDB36332;KN:C00008195,LM:LMPK12140023,FL:FL2F1AGS0003,HM:HMDB37491;HM:HMDB40544;KN:C00007186,KN:C00033064,LM:LMPK12120023,FL:FL1C1AGS0004,HM:HMDB40728;KN:C00014306,LM:LMPK12140024,FL:FL2F1AGS0004	1	10	22
N6027	6027	Neg	7.23654	417.119	[M-H]-	418.126	0	0	0	0	0	0	0	1	0	0	0	1	0	1	0	Liquiritin				1	1					(49 names) Aervanone;Equol 7-O-glucuronide;4'-Hydroxy-3,5,6,7,3',5'-hexamethoxyflavone;6-Hydroxy-3,3',4',5,7,8-hexamethoxyflavone;Cassialoin;Aloin;Naringerin;Neoisoliquiritin;5-Hydroxy-3,7,2',3',4',6'-hexamethox...	KN:C00006112,LM:LMPK12140020,FL:FL2F1ACS0001;HM:HMDB41732;KN:C00004835,LM:LMPK12110623,FL:FL5FEGNS0015;HM:HMDB41359;KN:C00031656;KG:C17778,KG:C10305,KN:C00002797,KN:C00036708,HM:HMDB35219;KN:C00008207,LM:LMPK12140241,FL:FL2FAAGS0007;KN:C00007185,LM:LMPK12120022,FL:FL1C1AGS0003,HM:HMDB37317;KN:C00013383,LM:LMPK12112535,FL:FL5FALNS0020;KN:C00004803,LM:LMPK12113344,FL:FL5FGCNS0018,HM:HMDB30160;KN:C0…	1	47	6
P8722	8722	Pos	7.27618	433.113	[M+H]+	432.106	0	0	1	3	0	1	4	1	1	0	0	1	1	0	1	Liquiritigenin-4'-GlcA	Same metabolite as N6061	1	1							(62 names) Petunidin 3-arabinoside;Genistein 4'-O-glucoside;Pueraria glycoside 1;Genistein 5-glucoside;Luteolinidin 7-glucoside;Isogenistein 7-glucoside;Dihydrodaidzein 7-O-glucuronide;Luteolin 3'-methyl ether 7...	HM:[1]HMDB38094;KN:C00010105,LM:LMPK12050168,FL:FLIAAAGS0003;KN:C00006360,LM:LMPK12050041,FL:FLIA1CCS0001;KN:C00010162,LM:LMPK12050174,FL:FLIAAAGS0009,HM:HMDB38740;KN:[1]C00006624,FL:[1]FL7DACGO0002;KN:C00010111,LM:LMPK12050156,FL:FLIAA8GS0001,HM:HMDB33982;HM:HMDB41722;KN:C00004336,LM:LMPK12110768,FL:FL3FADGS0002;KN:C00005127,LM:LMPK12111548,FL:FL5F1AGL0001;KG:C10345,KN:C00002823,KN:C00032938,LM:…	2	60	6
N6061	6061	Neg	7.29685	431.098	[M-H]-	432.106	0	3	4	4	4	2	4	1	1	0	0	1	1	0	1	Liquiritigenin-4'-GlcA	Same metabolite as P8722	1	1							(62 names) Petunidin 3-arabinoside;Genistein 4'-O-glucoside;Pueraria glycoside 1;Genistein 5-glucoside;Luteolinidin 7-glucoside;Isogenistein 7-glucoside;Dihydrodaidzein 7-O-glucuronide;Luteolin 3'-methyl ether 7...	HM:[1]HMDB38094;KN:C00010105,LM:LMPK12050168,FL:FLIAAAGS0003;KN:C00006360,LM:LMPK12050041,FL:FLIA1CCS0001;KN:C00010162,LM:LMPK12050174,FL:FLIAAAGS0009,HM:HMDB38740;KN:[1]C00006624,FL:[1]FL7DACGO0002;KN:C00010111,LM:LMPK12050156,FL:FLIAA8GS0001,HM:HMDB33982;HM:HMDB41722;KN:C00004336,LM:LMPK12110768,FL:FL3FADGS0002;KN:C00005127,LM:LMPK12111548,FL:FL5F1AGL0001;KG:C10345,KN:C00002823,KN:C00032938,LM:…	2	60	7
P8752	8752	Pos	7.29833	450.139	[M+H]+	449.132	0	2	1	0	0	1	4	0	0	0	0	1	1	0	1											0	0	0	0	6
N6064	6064	Neg	7.30142	432.102	[M-H]-	433.109	0	0	1	0	0	0	3	0	0	0	0	0	1	0	0											0	0	0	0	8
N6291	6291	Neg	7.55609	405.177	[M-H]-	406.184	0	0	0	0	0	0	3	1	0	0	0	0	1	0	1											0	0	0	0	4
N6381	6381	Neg	7.6644	257.049	[M-H]-	258.056	0	2	4	1	0	0	0	0	0	0	0	0	1	0	1				1							0	0	0	0	2
P9169	9169	Pos	7.7488	510.254	[M+H]+	509.247	0	3	4	4	2	0	0	0	0	0	0	0	1	0	1											(4 names) (-)-Epothilone E;Epothilone E;Epothilone A9;(-)-Epothilone A9	KN:C00015174;KN:C00045900	1	2	9
N6437	6437	Neg	7.75169	491.214	[M-H]-	492.221	0	3	4	4	4	2	0	0	0	0	0	0	1	0	1											(4 names) Jasminoside I;(-)-Jasminoside I;Jasminoside H;(-)-Jasminoside H	KN:C00039488;KN:C00039487	1	2	9
N6443	6443	Neg	7.76512	335.023	[M-H]-	336.03	0	0	3	4	1	2	4	0	0	0	0	1	1	0	1	Liquiritigenin-Sulf			1		1	1	1			0	0	0	0	4
N6581	6581	Neg	8.01662	177.056	[M-H]-	178.063	0	0	0	0	0	0	0	1	0	1	0	0	0	1	0	2-Methoxy cinnamic acid				1	1					(27 names) (E)-Methyl-4-hydroxycinnamate;9-oxo-2,4,5,7-decatetraenoic acid;Di-alpha-furfuryl ether;1,2-Dihydroxy-3,4-epoxy-1,2,3,4-tetrahydronaphthalene;3-(4-Methylphenyl)oxiranecarboxylic acid;(S)-Isosclerone;(...	KN:C00029338,KN:C00032012;LM:LMFA01060086;HM:HMDB33248;KG:C14784,HM:HMDB62273;HM:HMDB30903;KN:C00031463,KN:C00031466,HM:HMDB38712;KG:C20646;KN:C00000550;LM:LMFA01030710,LM:LMFA01030711;HM:HMDB39471;KG:C20327;HM:HMDB62729;LM:LMFA01030712,LM:LMFA01030713,HM:HMDB31055;KN:C00011010;KN:C00051715;KN:C00039440;KG:C02666,KN:C00002728,KN:C00035949;KG:C10667,KN:C00000171;KG:C01624;HM:HMDB38965;HM:HMDB02040	1	21	1
N6676	6676	Neg	8.18079	161.024	[M-H]-	162.032	0	0	0	0	0	0	1	1	0	1	0	0	2	0	1	4-Hydroxycoumarin		1	1							(5 names) 4-Hydroxycoumarin;5-Hydroxycoumarin;Umbelliferone;3 Hydroxycoumarin;7-Hydroxychromone	KG:C20414;KN:C00045576;KG:C09315,KN:C00002503,HM:HMDB29865;KN:C00019143,HM:HMDB02149;KN:C00044485	1	5	1
P9590	9590	Pos	8.29305	419.134	[M+H]+	418.126	0	0	0	0	0	0	0	1	0	0	0	1	0	1	0	Isoliquiritin				1	1					(49 names) Aervanone;Equol 7-O-glucuronide;4'-Hydroxy-3,5,6,7,3',5'-hexamethoxyflavone;6-Hydroxy-3,3',4',5,7,8-hexamethoxyflavone;Cassialoin;Aloin;Naringerin;Neoisoliquiritin;5-Hydroxy-3,7,2',3',4',6'-hexamethox...	KN:C00006112,LM:LMPK12140020,FL:FL2F1ACS0001;HM:HMDB41732;KN:C00004835,LM:LMPK12110623,FL:FL5FEGNS0015;HM:HMDB41359;KN:C00031656;KG:C17778,KG:C10305,KN:C00002797,KN:C00036708,HM:HMDB35219;KN:C00008207,LM:LMPK12140241,FL:FL2FAAGS0007;KN:C00007185,LM:LMPK12120022,FL:FL1C1AGS0003,HM:HMDB37317;KN:C00013383,LM:LMPK12112535,FL:FL5FALNS0020;KN:C00004803,LM:LMPK12113344,FL:FL5FGCNS0018,HM:HMDB30160;KN:C0…	1	47	6
P9653	9653	Pos	8.39355	308.186	[M+H]+	307.179	0	0	0	0	1	3	1	0	0	0	0	0	1	0	1											(11 names) Ibopamine;9-Methylstreptimidone;Antibiotic TS 885;NSC 248958;Stemonine;(-)-Stemonine;6-Hydroxydendroxine;(+)-N-Acetylparthenolidine;N-Acetylparthenolidine;4-Hydroxydendroxine;Parvistemoline	HM:HMDB41906;KN:C00017986;KN:C00029048;KN:C00021371;KN:C00012223;KN:C00021370;KN:C00028803	1	7	1
N6782	6782	Neg	8.40046	183.066	[M-H]-	184.074	0	3	3	2	0	0	0	1	0	1	0	0	1	0	1											(19 names) Chaetoquadrin F;(+)-Chaetoquadrin F;Vanylglycol;Jiofuran;2,4,6-Trimethoxyphenol;1-(3-Hydroxy-4-methoxyphenyl)-1,2-ethanediol;2-Hydroxy-6-oxo-7-methylocta-2,4-dienoate;Genipic acid;cis-3-(Carboxy-ethyl...	KN:C00031669;KG:C05594,HM:HMDB01490;KN:C00010583;KN:C00035473;HM:HMDB35056;KG:C06582,KG:C04535;KN:C00010562,HM:HMDB36072;KG:C11588;KN:C00036577;HM:HMDB59730;LM:LMFA01030984,HM:HMDB39650;KG:C10765,KN:C00002637;KG:C11456;KN:C00044527;HM:HMDB40603	1	15	1
N6799	6799	Neg	8.42258	431.098	[M-H]-	432.106	0	0	0	0	0	0	0	1	0	0	0	1	2	0	1	Isoliquiritigenin-4-GlcA		1	1							(62 names) Petunidin 3-arabinoside;Genistein 4'-O-glucoside;Pueraria glycoside 1;Genistein 5-glucoside;Luteolinidin 7-glucoside;Isogenistein 7-glucoside;Dihydrodaidzein 7-O-glucuronide;Luteolin 3'-methyl ether 7...	HM:[1]HMDB38094;KN:C00010105,LM:LMPK12050168,FL:FLIAAAGS0003;KN:C00006360,LM:LMPK12050041,FL:FLIA1CCS0001;KN:C00010162,LM:LMPK12050174,FL:FLIAAAGS0009,HM:HMDB38740;KN:[1]C00006624,FL:[1]FL7DACGO0002;KN:C00010111,LM:LMPK12050156,FL:FLIAA8GS0001,HM:HMDB33982;HM:HMDB41722;KN:C00004336,LM:LMPK12110768,FL:FL3FADGS0002;KN:C00005127,LM:LMPK12111548,FL:FL5F1AGL0001;KG:C10345,KN:C00002823,KN:C00032938,LM:…	2	60	6
N6818	6818	Neg	8.44728	491.214	[M-H]-	492.221	0	4	4	4	4	3	0	0	0	0	0	0	1	0	1											(4 names) Jasminoside I;(-)-Jasminoside I;Jasminoside H;(-)-Jasminoside H	KN:C00039488;KN:C00039487	1	2	10
N6823	6823	Neg	8.45888	492.217	[M-H]-	493.224	0	1	3	3	0	0	0	0	0	0	0	0	1	0	1											0	0	0	0	9
P9762	9762	Pos	8.53316	510.254	[M+H]+	509.245	0	2	4	4	3	0	0	0	0	0	0	0	1	0	1											(4 names) (-)-Epothilone E;Epothilone E;Epothilone A9;(-)-Epothilone A9	KN:C00015174;KN:C00045900	1	2	9
N6954	6954	Neg	8.64535	361.187	[M-H]-	362.194	0	2	4	2	0	0	0	1	1	0	0	0	1	0	1											0	0	0	0	3
N7114	7114	Neg	8.98468	491.214	[M-H]-	492.221	0	0	3	0	0	0	0	0	0	0	0	0	1	0	1											(4 names) Jasminoside I;(-)-Jasminoside I;Jasminoside H;(-)-Jasminoside H	KN:C00039488;KN:C00039487	1	2	11
N7132	7132	Neg	9.02548	445.114	[M-H]-	446.122	0	1	4	1	0	0	0	1	0	0	0	1	1	0	1	Flavonoid-GlcA			1			1				(56 names) 5-O-Methylgenistein 7-O-glucoside;Hispidulin 7-rhamnoside;Trifolirhizin;Apigenin 7-(6''-methylgalacturonide);Pueraria glycoside 3;Sissotrin;Baicalein 6-methyl ether 7-glucoside;Prunetin 5-O-glucoside;...	KN:C00010166,LM:LMPK12050335,FL:FLIABAGS0001;KN:C00013633,LM:LMPK12111150,FL:FL3FEAGS0046;KG:C10538,KN:C00010185,KN:C00010186,KN:C00010187,LM:LMPK12070032,LM:LMPK12070033,LM:LMPK12070034,FL:FLID1CGS0001,FL:FLID1CGS0002,FL:FLID1CGS0003,HM:HMDB36630;LM:LMPK12110347;KN:C00006367,LM:LMPK12050042,FL:FLIA1CCS0002;KG:C05376,KN:C00010112,LM:LMPK12050219,FL:FLIAABGS0001,HM:HMDB33990;KN:C00004123,LM:LMPK12…	2	51	9
N7137	7137	Neg	9.02774	255.066	[M-H]-	256.074	0	0	0	0	0	0	0	1	0	0	0	1	0	1	0	Liquiritigenin		1		1	1					(53 names) Pinocembrin;2,3-Dimethoxyxanthone;Lucidone;Aspergione D;(+)-Aspergione D;Fimbriol B;Isoliquiritigenin;Lantalucratin C;(-)-Lantalucratin C;7E-Mycosinyl acetate;Avicequinone C;4'-Methoxybenzophenone-2-c...	KG:C09827,KN:C00000992,KN:C00038060,LM:LMPK12140214,FL:FL2FA9NS0001,HM:HMDB30808;KN:C00038200;KN:C00007169,LM:LMPK12120439,FL:FL1CUNNS0003;KN:C00044548;KN:C00024153;KG:C08650,KN:C00006925,KN:C00035173,LM:LMPK12120096,FL:FL1C1ANS0001,HM:HMDB37316;KN:C00043657;HM:HMDB33904;KN:C00032750;HM:HMDB32577;KN:C00015830;KN:C00043974;KN:C00015316;KN:C00015544;HM:HMDB41647;KG:C10262,KN:C00000217;KN:C00000569,…	1	43	2
P10220	10220	Pos	9.04538	257.081	[M+H]+	256.073	0	0	0	0	0	0	0	1	0	0	0	1	0	1	0	Liquiritigenin		1		1	1					(53 names) Pinocembrin;2,3-Dimethoxyxanthone;Lucidone;Aspergione D;(+)-Aspergione D;Fimbriol B;Isoliquiritigenin;Lantalucratin C;(-)-Lantalucratin C;7E-Mycosinyl acetate;Avicequinone C;4'-Methoxybenzophenone-2-c...	KG:C09827,KN:C00000992,KN:C00038060,LM:LMPK12140214,FL:FL2FA9NS0001,HM:HMDB30808;KN:C00038200;KN:C00007169,LM:LMPK12120439,FL:FL1CUNNS0003;KN:C00044548;KN:C00024153;KG:C08650,KN:C00006925,KN:C00035173,LM:LMPK12120096,FL:FL1C1ANS0001,HM:HMDB37316;KN:C00043657;HM:HMDB33904;KN:C00032750;HM:HMDB32577;KN:C00015830;KN:C00043974;KN:C00015316;KN:C00015544;HM:HMDB41647;KG:C10262,KN:C00000217;KN:C00000569,…	1	43	1
N7301	7301	Neg	9.32184	147.045	[M-H]-	148.053	0	0	0	0	0	0	0	1	0	1	0	0	0	1	0	Cinnamic acid		1		1	1					(9 names) trans-p-Hydroxycinnamaldehyde;3-Hydroxy-1-indanone;1-Phenyl-1,2-propanedione;Cinnamic acid;3-Isochromanone;1,4-Dihydro-3H-2-benzopyran-3-one;3,4-Dihydro-2H-1-benzopyran-2-one;(E)-3-(2-Hydroxyphenyl)-2...	KG:C05608,KN:C00031014,KN:C00031422,HM:HMDB40986;KG:C07720;KG:C17268,HM:HMDB35243;KG:C10438,KG:C00423,KN:C00000170,KN:C00029961,KN:C00034743,HM:HMDB00567,HM:HMDB00930;KG:C07728;KG:C02274,HM:HMDB36626;HM:HMDB31725;HM:HMDB32947	1	8	1
P10482	10482	Pos	9.34029	149.06	[M+H]+	148.052	0	0	0	0	0	0	0	1	0	1	0	0	0	1	0	Cinnamic acid		1		1	1					(9 names) trans-p-Hydroxycinnamaldehyde;3-Hydroxy-1-indanone;1-Phenyl-1,2-propanedione;Cinnamic acid;3-Isochromanone;1,4-Dihydro-3H-2-benzopyran-3-one;3,4-Dihydro-2H-1-benzopyran-2-one;(E)-3-(2-Hydroxyphenyl)-2...	KG:C05608,KN:C00031014,KN:C00031422,HM:HMDB40986;KG:C07720;KG:C17268,HM:HMDB35243;KG:C10438,KG:C00423,KN:C00000170,KN:C00029961,KN:C00034743,HM:HMDB00567,HM:HMDB00930;KG:C07728;KG:C02274,HM:HMDB36626;HM:HMDB31725;HM:HMDB32947	1	8	1
N7423	7423	Neg	9.62976	349.039	[M-H]-	350.046	0	0	1	3	4	4	4	0	0	0	0	0	1	0	1	Flavonoid-Sulf			1			1				0	0	0	0	6
N7882	7882	Neg	10.2466	821.396	[M-H]-	822.404	0	0	0	0	0	0	0	1	0	0	0	1	0	1	0	Glycyrrhizin				1	1					(10 names) Draconin B;(-)-Draconin B;Atratoglaucoside B;(-)-Atratoglaucoside B;Licoricesaponin K2;Licoricesaponin K2;Licoricesaponin H2;Periandrin I;Glycyrrhizin;Uralsaponin B	KN:C00044729;KN:C00045675;HM:HMDB39250;KN:C00051270;KN:C00051268;HM:HMDB34522;KG:C02284,KG:[-2f]C14049,KG:[f]C18610,KN:C00003522,LM:LMPR0106150013,HM:HMDB29843;HM:HMDB39310	1	8	66
N8007	8007	Neg	10.5714	255.066	[M-H]-	256.074	0	0	0	0	0	0	0	1	0	0	0	1	0	1	0	Isoliquiritigenin		1		1	1					(53 names) Pinocembrin;2,3-Dimethoxyxanthone;Lucidone;Aspergione D;(+)-Aspergione D;Fimbriol B;Isoliquiritigenin;Lantalucratin C;(-)-Lantalucratin C;7E-Mycosinyl acetate;Avicequinone C;4'-Methoxybenzophenone-2-c...	KG:C09827,KN:C00000992,KN:C00038060,LM:LMPK12140214,FL:FL2FA9NS0001,HM:HMDB30808;KN:C00038200;KN:C00007169,LM:LMPK12120439,FL:FL1CUNNS0003;KN:C00044548;KN:C00024153;KG:C08650,KN:C00006925,KN:C00035173,LM:LMPK12120096,FL:FL1C1ANS0001,HM:HMDB37316;KN:C00043657;HM:HMDB33904;KN:C00032750;HM:HMDB32577;KN:C00015830;KN:C00043974;KN:C00015316;KN:C00015544;HM:HMDB41647;KG:C10262,KN:C00000217;KN:C00000569,…	1	43	2
N8107	8107	Neg	10.8635	367.119	[M-H]-	368.126	0	0	0	0	0	0	0	1	0	0	0	1	0	1	0	Glycycoumarin				1	1					(69 names) Gancaonin N;Cannflavin B;Artocarpetin A;Glycyrrhizaisoflavone C;Bolucarpan A;3-Hydroxy-8,9-methylenedioxy-6',6'-dimethyl-3',4'-dihydropyrano[2',3':1,2]-pterocarpan;Leiocinol;Barpisoflavone B;Gancaonin...	KN:C00009889,LM:LMPK12050297,FL:FLIAALNI0012,HM:HMDB38528;KN:C00004036,LM:LMPK12110795,FL:FL3FADNI0002;HM:HMDB30467;HM:HMDB35526;KN:C00019292;KN:C00009729,LM:LMPK12080037,FL:FLIC2LNP0001;KN:C00009899,LM:LMPK12050298,FL:FLIAALNI0013;KN:C00009891,LM:LMPK12050262,FL:FLIAAENI0002,HM:HMDB38488;KN:C00009826,LM:LMPK12050382,FL:FLIAEANI0001;KN:C00009658,LM:LMPK12070048,FL:FLID1CNP0004;KN:C00014242,LM:LMP…	1	61	5
P11811	11811	Pos	10.8769	369.133	[M+H]+	368.126	0	0	0	0	0	0	0	1	0	0	0	1	0	1	0	Glycycoumarin				1	1					(69 names) Gancaonin N;Cannflavin B;Artocarpetin A;Glycyrrhizaisoflavone C;Bolucarpan A;3-Hydroxy-8,9-methylenedioxy-6',6'-dimethyl-3',4'-dihydropyrano[2',3':1,2]-pterocarpan;Leiocinol;Barpisoflavone B;Gancaonin...	KN:C00009889,LM:LMPK12050297,FL:FLIAALNI0012,HM:HMDB38528;KN:C00004036,LM:LMPK12110795,FL:FL3FADNI0002;HM:HMDB30467;HM:HMDB35526;KN:C00019292;KN:C00009729,LM:LMPK12080037,FL:FLIC2LNP0001;KN:C00009899,LM:LMPK12050298,FL:FLIAALNI0013;KN:C00009891,LM:LMPK12050262,FL:FLIAAENI0002,HM:HMDB38488;KN:C00009826,LM:LMPK12050382,FL:FLIAEANI0001;KN:C00009658,LM:LMPK12070048,FL:FLID1CNP0004;KN:C00014242,LM:LMP…	1	61	5
P12221	12221	Pos	11.4362	476.228	[M+H]+	475.221	0	0	0	0	1	1	4	0	0	1	0	0	1	0	0											0	0	0	0	6
P12332	12332	Pos	11.4442	500.239	[M+H]+	499.232	0	0	0	1	1	3	3	0	0	0	0	0	1	0	1											(2 names) Boletocrocin B;(+)-Boletocrocin B	KN:C00040900	1	1	7
N8624	8624	Neg	12.5213	549.289	[M-H]-	550.297	0	0	0	0	0	1	4	0	0	0	0	0	1	0	1	Glycyrrhetinic acid-Sulf			1			1	1			0	0	0	0	9
P13288	13288	Pos	13.1128	300.143	[M+H]+	299.136	0	0	1	3	2	1	2	0	0	0	0	0	1	0	1											0	0	0	0	3
P13321	13321	Pos	13.1558	275.633	[M+H]+	274.626	0	2	1	3	2	1	2	0	0	0	0	0	1	0	0											0	0	0	0	0
P13323	13323	Pos	13.1562	296.146	[M+H]+	295.139	1	4	2	4	2	2	3	0	0	1	0	1	1	0	1											0	0	0	0	1
P13330	13330	Pos	13.1579	184.073	[M+H]+	183.066	0	2	1	3	2	2	2	0	0	1	0	0	1	0	1		In-source fragment of P13337									Phosphorylcholine	KG:[1]C00588,KN:[1]C00007299,HM:[1]HMDB01565	1	1	1
P13331	13331	Pos	13.1581	267.647	[M+H]+	266.64	0	2	1	4	2	1	2	0	0	1	0	0	1	0	0											0	0	0	0	0
P13333	13333	Pos	13.1586	1104.61	[M+H]+	1103.61	0	2	1	4	2	2	2	0	0	0	0	0	1	0	1											0	0	0	0	150
P13337	13337	Pos	13.1603	518.322	[M+H]+	517.314	0	2	1	3	2	1	2	0	0	1	0	0	1	0	1		Same metabolite as P13330									(2 names) PC(18:3(6Z,9Z,12Z)/0:0);PC(18:3(9Z,12Z,15Z)/0:0)	LM:LMGP01050128,HM:HMDB10387;LM:LMGP01050038,HM:HMDB10388	1	2	4
P13340	13340	Pos	13.1611	540.304	[M+H]+	539.297	0	2	1	4	2	2	2	0	0	1	0	1	1	0	1											0	0	0	0	11
N8848	8848	Neg	13.1635	608.318	[M-H]-	609.326	0	2	1	3	1	2	2	0	0	1	0	0	1	0	1											(2 names) Segetalin A;(-)-Segetalin A	KN:C00027067	1	1	13
N8871	8871	Neg	13.1682	843.435	[M-H]-	844.442	0	2	1	4	2	2	2	0	0	1	0	0	1	0	1											(4 names) Platycoside L;Pteleopsoside;(+)-Pteleopsoside;Platycoside K	KN:C00031063;KN:C00034180;KN:C00031062	1	3	67
N8883	8883	Neg	13.186	590.347	[M-H]-	591.354	0	3	1	4	2	2	2	0	0	0	0	0	1	0	1											0	0	0	0	11
N8936	8936	Neg	13.4901	506.325	[M-H]-	507.333	0	2	1	3	2	2	2	0	0	0	0	0	1	0	1											(4 names) PC(17:1(9Z)/0:0);PC(17:1(10Z)/0:0);PE(20:1(11Z)/0:0);LysoPE(0:0/20:1(11Z))	LM:LMGP01050126;LM:LMGP01050002;LM:LMGP02050020,HM:HMDB11512;LM:LMGP02050046,HM:HMDB11482	1	4	4
N8945	8945	Neg	13.5186	526.352	[M-H]-	527.359	0	0	1	0	0	0	1	0	0	0	0	0	2	0	1	Glycyrrhetinic acid-glycine			1							Daphniphylline	KN:C00041478,HM:HMDB30291	1	1	6
P14073	14073	Pos	14.7183	471.347	[M+H]+	470.34	0	0	0	0	0	2	4	0	0	0	0	1	1	1	1	Glycyrrhetinic acid		1								(84 names) Sandorinic acid C;(+)-Sandorinic acid C;Messagenic acid G;Garcihombronane F;(-)-Garcihombronane F;Murrayenol;Kunzeanone C;Kadsuric acid;Ganodermic acid Jb;Aceriphyllic acid I;(+)-Aceriphyllic acid I;N...	KN:C00046377;KN:C00042731;KN:C00042532;HM:HMDB29345;KN:C00021216;KN:C00031951,KN:C00039548;HM:HMDB35334;KN:C00047699;KN:C00047518;KN:C00051387;KN:C00043239;KN:C00030702;KN:C00030505;HM:HMDB36655;KN:C00030502;KN:C00032552,HM:HMDB36847;KN:C00037990;HM:HMDB40494;KN:C00044473;KN:C00051079;KN:C00042530,KN:C00042531;KN:C00042527;KG:C02283,KG:C03930,KN:C00003521,LM:LMPR0106150011,LM:LMPR0106150014,LM:LM…	1	66	4

## Sheet: Items
	Peak ID
	No
	Mode	Analytical mode; positive or negative
	Ave. RT	Average retention time
	Ave. m/z	Average m/z
	Adduct	Expected adduct ion
	Deionized mass	Calcurated exact mass from m/z
# of good peak	Human_0 min	Plasma before administration	Number of the peaks judged as "good peak"
	Human_15 min	Plasma 15 min after administration
	Human_30 min	Plasma 30 min after administration
	Human_1 hr	Plasma 1 hr after administration
	Human_2 hr	Plasma 2 hr after administration
	Human_4 hr	Plasma 4 hr after administration
	Human_8 hr	Plasma 8 hr after administration
	Maoto	Maoto extratct (n=1)
	Rat_Eph	Plasma from ephedra administered rat (n=1)
	Rat_Cin	Plasma from cinnamon administered rat (n=1)
	Rat_Apr	Plasma from apricot administered rat (n=1)
	Rat_Lic	Plasma from licorice administered rat (n=1)
	Maoto-derived metabolites	Decided as maoto-derived metabolites; 1: found in 1st filtration, 2: found in re-check chromatogram
	Known maoto components/metabolites	Known maoto components and metabolites selected from preceding studies
	Hit by DAC-Met	Estimated by differential analysis
	Annotation	Identified or estimated structure names in this study
	Grouping	Information about the peak grouping
Items for annotation	Std	Idetified using the standard compound
	Dif	Estimated from diffrential analysis
	Ref	Estimated from references
	Origin	Herbal origin estimated accoridng to the rat plasma analysis
	34S	(Sulfation) 34S peak detected
	NL-80or81	(Sulfation) Neutral loss of -SO3
	NL-176	(Glucuronidation) Neutral loss of -GlcA
Public database search	Annotation	Compound name in the database
	CompID	Compound ID in the database
	#Formula	Number of formulas found in the database
	#Results	Number of structures found in the database
Formula search by EX-HR2	#ExFromula	Number of formulas hitted by EX-HR2 search
