# Supplementary material for: Differential annotation of converted metabolites (DAC-Met): Exploration of Maoto (Ma-huang-tang)-derived metabolites in plasma using high-resolution mass spectrometry
Source: Metabolomics. 2020 Apr 25;16(5):63. doi: 10.1007/s11306-020-01681-3 (PMC7183508; doi:10.1007/s11306-020-01681-3)
Supplement: Supplementary file 6 — The parameters for PowerGetBatch. Supplementary file6 (ZIP 24 kb) [file 11306_2020_1681_MOESM6_ESM.zip › batch/neg_conf/adductUnit.txt]

# title	num molecule	formula plus	formula minus	mass plus	charge	pos unit insert	default	valid
[M-H]-	1		H		-1	2	TRUE	TRUE
[M+K-2H]-	1	K	H2		-1	2	FALSE	TRUE
[M+Na-2H]-	1	Na	H2		-1	2	FALSE	TRUE
[M+2Na-3H]-	1	Na2	H3		-1	2	FALSE	TRUE
[M-2H]2-	1		H2		-2	2	TRUE	TRUE
[M-3H]3-	1		H3		-3	2	TRUE	TRUE
[M-4H]4-	1		H4		-4	2	TRUE	TRUE
[M-5H]5-	1		H5		-5	2	TRUE	TRUE
[M-6H]6-	1		H6		-6	2	TRUE	TRUE
[2M-H]-	2		H		-1	3	FALSE	TRUE
[3M-H]-	3		H		-1	3	FALSE	TRUE
