# Supplementary material for: Differential annotation of converted metabolites (DAC-Met): Exploration of Maoto (Ma-huang-tang)-derived metabolites in plasma using high-resolution mass spectrometry
Source: Metabolomics. 2020 Apr 25;16(5):63. doi: 10.1007/s11306-020-01681-3 (PMC7183508; doi:10.1007/s11306-020-01681-3)
Supplement: Supplementary file 6 — The parameters for PowerGetBatch. Supplementary file6 (ZIP 24 kb) [file 11306_2020_1681_MOESM6_ESM.zip › batch/neg_conf/ionizationMode.txt]

Actual	0.0		0.0	0.0	1.0	0.0		0.0	0.0	true	true
[M-H]-	1.0	H1	-1.0	0.0	1.0	0.0		0.0	0.0	true	true
[M+HCOO]-	-1.0	C1H1O2	-1.0	0.0	1.0	0.0		0.0	0.0	true	true
[M+K-H2]-	-1.0	K1	-1.0	0.0	1.0	1.0	H2	0.0	0.0	true	true
[M+Na-H2]-	-1.0	Na1	-1.0	0.0	1.0	1.0	H2	0.0	0.0	true	true
[M+Na2-H3]-	-1.0	Na2	-1.0	0.0	1.0	1.0	H3	0.0	0.0	true	true
[M+HCOO+Na-H]-	-1.0	C1H1O2Na1	-1.0	0.0	1.0	1.0	H1	0.0	0.0	true	true
[M+HCOO+K-H]-	-1.0	C1H1O2K1	-1.0	0.0	1.0	1.0	H1	0.0	0.0	true	true
[M-2H]2-	0.5	H2	-1.0	0.0	2.0	0.0		0.0	0.0	true	true
[M-3H]3-	1.0	H1	-1.0	0.0	3.0	0.0		0.0	0.0	true	true
[M+glucuronate-H]-	1.0	C6H7O6	1.0	0.0	1.0	0.0		0.0	0.0	true	true
[M+sulfate-H]-	1.0	O3S1	1.0	0.0	1.0	-1.0	H1	0.0	0.0	true	true
