# Supplementary material for: Differential annotation of converted metabolites (DAC-Met): Exploration of Maoto (Ma-huang-tang)-derived metabolites in plasma using high-resolution mass spectrometry
Source: Metabolomics. 2020 Apr 25;16(5):63. doi: 10.1007/s11306-020-01681-3 (PMC7183508; doi:10.1007/s11306-020-01681-3)
Supplement: Supplementary file 6 — The parameters for PowerGetBatch. Supplementary file6 (ZIP 24 kb) [file 11306_2020_1681_MOESM6_ESM.zip › batch/neg_conf/param/_param_mock.txt]

peakdetection.maxHighestNumber   = 0              //
peakdetection.maxHighestValue    = 0             //

peakselection.fMinCor    = 0                    // unlimit if < -1 or > 1,

peakselection.removeConstantPeaks    = false

peakcharacter.maxPeakNum13C     = 1

peakcharacter.removeGhostPeaks   = false
peakcharacter.removeGhostRt                 = 5              // second

job.peakeditor.rejectAlonePeak   = false // new
