# Supplementary material for: Differential annotation of converted metabolites (DAC-Met): Exploration of Maoto (Ma-huang-tang)-derived metabolites in plasma using high-resolution mass spectrometry
Source: Metabolomics. 2020 Apr 25;16(5):63. doi: 10.1007/s11306-020-01681-3 (PMC7183508; doi:10.1007/s11306-020-01681-3)
Supplement: Supplementary file 6 — The parameters for PowerGetBatch. Supplementary file6 (ZIP 24 kb) [file 11306_2020_1681_MOESM6_ESM.zip › batch/neg_conf/param_m1.txt]

## setting file for PowerGetBatch
## version 0.1.2


include = param\_param_def.txt

include = param\job_peakDetection.txt


peakdetection.AutoIntensityLimit         = false
peakdetection.intensityLimit          = 0

peakdetection.perScanIntensityCutoffRatio = 0.000 // new
peakdetection.minPeakHeight              = 2000


peakselection.minPeakTopHeight = 5000 // new
peakselection.maxMinTopRatio = 0.6 // new

peakselection.fMaxNeighborDifPpm = 5  // new

#exit

peakdetection.sensitivitySlope         = 1000
peakdetection.modeCalcSensitivitySlope    = 2


peakdetection.minScanNo                = 5


peakselection.removeConstantRt         = 0.6


peakselection.fMinIonNo  = 5
peakselection.fMinInt    = 50

peakcharacter.removeGhostRt                 = 6

peakeditor.rejectAlonePeak.minPeakTopHeight = 5000 // new
peakeditor.rejectAlonePeak.maxMinTopRatio = 0.3 // new
