# Supplementary material for: Differential annotation of converted metabolites (DAC-Met): Exploration of Maoto (Ma-huang-tang)-derived metabolites in plasma using high-resolution mass spectrometry
Source: Metabolomics. 2020 Apr 25;16(5):63. doi: 10.1007/s11306-020-01681-3 (PMC7183508; doi:10.1007/s11306-020-01681-3)
Supplement: Supplementary file 6 — The parameters for PowerGetBatch. Supplementary file6 (ZIP 24 kb) [file 11306_2020_1681_MOESM6_ESM.zip › batch/neg_conf/param_m1_mock.txt]

include = param_m1.txt
include = param\_param_mock.txt

include = param\job_peakDetection.txt
