# Supplementary material for: Differential annotation of converted metabolites (DAC-Met): Exploration of Maoto (Ma-huang-tang)-derived metabolites in plasma using high-resolution mass spectrometry
Source: Metabolomics. 2020 Apr 25;16(5):63. doi: 10.1007/s11306-020-01681-3 (PMC7183508; doi:10.1007/s11306-020-01681-3)
Supplement: Supplementary file 6 — The parameters for PowerGetBatch. Supplementary file6 (ZIP 24 kb) [file 11306_2020_1681_MOESM6_ESM.zip › batch/pos_conf/adductUnit.txt]

# title	num molecule	formula plus	formula minus	mass plus	charge	pos unit insert	default	valid
[M]+	1				1	2	FALSE	FALSE
[M+H]+	1	H			1	2	TRUE	TRUE
[M+NH4]+	1	NH4			1	2	FALSE	TRUE
[M+Na]+	1	Na			1	2	FALSE	TRUE
[M+K]+	1	K			1	2	FALSE	TRUE
[M+2Na-H]+	1	Na2	H		1	2	FALSE	FALSE
[M+2K-H]+	1	K2	H		1	2	FALSE	FALSE
[2M+H]+	2	H			1	3	FALSE	TRUE
[2M+NH4]+	2	NH4			1	3	FALSE	TRUE
[2M+Na]+	2	Na			1	3	FALSE	TRUE
[2M+K]+	2	K			1	3	FALSE	TRUE
[3M+H]+	3	H			1	3	FALSE	TRUE
[3M+Na]+	3	Na			1	3	FALSE	TRUE
[M+2H]2+	1	H2			2	2	TRUE	TRUE
[M+2Na]2+	1	Na2			2	2	FALSE	TRUE
[M+2K]2+	1	K2			2	2	FALSE	TRUE
[M+H+NH4]2+	1	HNH4			2	2	FALSE	FALSE
[M+H+K]2+	1	HK			2	2	FALSE	FALSE
[M+3H]3+	1	H3			3	2	TRUE	TRUE
[M+3Na]3+	1	Na3			3	2	FALSE	TRUE
[M+4H]4+	1	H4			4	2	TRUE	TRUE
[M+5H]5+	1	H5			5	2	TRUE	TRUE
[M+6H]6+	1	H6			6	2	TRUE	TRUE
