# Supplementary material for: Differential annotation of converted metabolites (DAC-Met): Exploration of Maoto (Ma-huang-tang)-derived metabolites in plasma using high-resolution mass spectrometry
Source: Metabolomics. 2020 Apr 25;16(5):63. doi: 10.1007/s11306-020-01681-3 (PMC7183508; doi:10.1007/s11306-020-01681-3)
Supplement: Supplementary file 6 — The parameters for PowerGetBatch. Supplementary file6 (ZIP 24 kb) [file 11306_2020_1681_MOESM6_ESM.zip › batch/pos_conf/ionizationMode.txt]

Actual	0.0		0.0	0.0	1.0	0.0		0.0	0.0	false	true
[M+H]+	-1.0	H1	1.0	0.0	1.0	0.0		0.0	0.0	true	true
[M+NH4]+	-1.0	H4N1	1.0	0.0	1.0	0.0		0.0	0.0	true	true
[M+K]+	-1.0	K1	1.0	0.0	1.0	0.0		0.0	0.0	true	true
[M+Na]+	-1.0	Na1	1.0	0.0	1.0	0.0		0.0	0.0	true	true
[M+2H]2+	0.0		0.0	0.0	2.0	-1.0	H2	2.0	0.0	true	true
[M+H+Na]2+	0.0		0.0	0.0	2.0	-1.0	H1Na1	2.0	0.0	true	true
[M+2Na]2+	0.0		0.0	0.0	2.0	-1.0	Na2	2.0	0.0	true	true
[M+3H]3+	0.0		0.0	0.0	3.0	-1.0	H3	3.0	0.0	true	true
[M+4H]4+	0.0		0.0	0.0	4.0	-1.0	H4	4.0	0.0	true	true
[M]+	0.0		1.0	0.0	1.0	0.0		0.0	0.0	false	true
[M+ACN+Na]+	-1.0	C2H3N1Na1	1.0	0.0	1.0	0.0		0.0	0.0	true	true
[M+ACN+H]+	-1.0	C2H4N1	1.0	0.0	1.0	0.0		0.0	0.0	true	true
[M+C2H6N2+H]+	-1.0	C2H7N2	1.0	0.0	1.0	0.0		0.0	0.0	true	true
[M+C2H7N+H]+	-1.0	C2H8N1	1.0	0.0	1.0	0.0		0.0	0.0	true	true
[M+Na2-H]+	-1.0	Na2	1.0	0.0	1.0	1.0	H1	0.0	0.0	true	true
[M+CH3OH+H]+	-1.0	C1H5O1	1.0	0.0	1.0	0.0		0.0	0.0	true	true
[M+CH5N+H]+	-1.0	C1H6N1	1.0	0.0	1.0	0.0		0.0	0.0	true	true
[M-H2O+H]+	-1.0	H1	1.0	0.0	1.0	1.0	H2O1	0.0	0.0	true	true
[M-2(H2O)+H]+	-1.0	H1	1.0	0.0	1.0	2.0	H2O1	0.0	0.0	true	true
[M-3(H2O)+H]+	-1.0	H1	1.0	0.0	1.0	3.0	H2O1	0.0	0.0	true	true
[M+2H+Na]3+	0.0		0.0	0.0	3.0	-1.0	H2Na1	3.0	0.0	true	true
[M+H+2Na]3+	0.0		0.0	0.0	3.0	-1.0	H1Na2	3.0	0.0	true	true
[M+3Na]3+	0.0		0.0	0.0	3.0	-1.0	Na3	3.0	0.0	true	true
[M+H+NH4]2+	0.0		0.0	0.0	2.0	-1.0	H5N1	2.0	0.0	true	true
[M+H+K]2+	0.0		0.0	0.0	2.0	-1.0	H1K1	2.0	0.0	true	true
[M+ACN+2H]2+	0.0		0.0	0.0	2.0	-1.0	C2H5N1	2.0	0.0	true	true
[M+2(ACN)+2H]2+	0.0		0.0	0.0	2.0	-1.0	C4H8N2	2.0	0.0	true	true
[M+3(ACN)+2H]2+	0.0		0.0	0.0	2.0	-1.0	C6H11N3	2.0	0.0	true	true
[M+IsoProp+H]+	-1.0	C3H9O1	1.0	0.0	1.0	0.0		0.0	0.0	true	true
[M+2K-H]+	-1.0	K2	1.0	0.0	1.0	1.0	H1	0.0	0.0	true	true
[M+DMSO+H]+	-1.0	C2H7O1S1	1.0	0.0	1.0	0.0		0.0	0.0	true	true
[M+2(ACN)+H]+	-1.0	C4H7N2	1.0	0.0	1.0	0.0		0.0	0.0	true	true
[2M+H]+	-1.0	H1	1.0	0.0	0.5	0.0		0.0	0.0	true	true
[2M+NH4]+	-1.0	H4N1	1.0	0.0	0.5	0.0		0.0	0.0	true	true
[2M+Na]+	-1.0	Na1	1.0	0.0	0.5	0.0		0.0	0.0	true	true
[2M+3(H2O)+2H]2+	-0.5	H8O3	0.5	0.0	1.0	0.0		0.0	0.0	true	true
[2M+K]+	-1.0	K1	1.0	0.0	0.5	0.0		0.0	0.0	true	true
[2M+ACN+H]+	-1.0	C2H4N1	1.0	0.0	0.5	0.0		0.0	0.0	true	true
[2M+ACN+Na]+	-1.0	C2H3N1Na1	1.0	0.0	0.5	0.0		0.0	0.0	true	true
[M+glucuronate+H]+	1.0	C6H9O6	-1.0	0.0	1.0	0.0		0.0	0.0	true	true
[M+sulfate+H]+	1.0	C6H9O6	-1.0	0.0	1.0	0.0		0.0	0.0	true	true
