# Supplementary material for: Differential annotation of converted metabolites (DAC-Met): Exploration of Maoto (Ma-huang-tang)-derived metabolites in plasma using high-resolution mass spectrometry
Source: Metabolomics. 2020 Apr 25;16(5):63. doi: 10.1007/s11306-020-01681-3 (PMC7183508; doi:10.1007/s11306-020-01681-3)
Supplement: Supplementary file 6 — The parameters for PowerGetBatch. Supplementary file6 (ZIP 24 kb) [file 11306_2020_1681_MOESM6_ESM.zip › batch/pos_conf/param/job_peakDetection.txt]

# job selection -------------------------

job.peakdetection.new         = true              // if true, executes peak detection
job.peakselection.new         = true             // if true, executes peak selection
job.peakcharacterization.new  = true             // if true, executes peak characteriztion
job.peakeditor.new            = true             // if true, executes peak detection
                                                  // creation of MSMS.txt file, calculation of exact mass,
                                                  // calculation of 13C/12C ratio, and prediction of ionization mode
                                                  // (adduct) were preformed, and resuls are saved.
                                                  // the resulted files can be opened with PowerFT GUI version.

job.peakeditor.autoDbSearch   = false             // execute all database search with MFSearcher according to the
                                                  // settings in the mfsearcher.txt file.
                                                  // the data sets created by "job.peakeditor.new" is used.

job.peakeditor.annotation     = false             // execute annotation according to the annotation.txt file.
                                                  // the data sets created by "job.peakeditor.autoDbSearch" is used.

job.peakeditor.togomdOutput   = true             // output resulted files in TogoMD format. (under construction)

job.peakeditor.recalcAdduct   = true             // re-calculate adducts by new algorithm.

job.peakeditor.rejectAlonePeak= true             // new

job.peakeditor.overwrite      = false             // overwrite the peak information by a peak list

job.peakeditor.checkFileOutput= true             // output a check file for MassChroViewer (with component IDs).

job.peakselection.checkFileOutputAllPeak = true  // output a check file of all detected peaks before characterizing.

job.peakselection.overwriteCheckFileAllPeak = false // overwrite valid/invalid states of the peaks from a checkfile
                                                  // defined as a extra file.

job.peakselection.outputAllMsn = true            // output all Msn data for all detected peaks (0.2.1)

job.peakeditor.outputAllMsn   = true             // output all MSn data related to the valid peaks.(0.2.1)
job.peakeditor.outputBestAllMsn   = true

job.peakeditor.peakFileIsoExOutput= false         // output a peak file for IsotopeExplorer.

job.peakeditor.dbSearchDataOutput = false         // output DB search data in a file.
