# Supplementary material for: Differential annotation of converted metabolites (DAC-Met): Exploration of Maoto (Ma-huang-tang)-derived metabolites in plasma using high-resolution mass spectrometry
Source: Metabolomics. 2020 Apr 25;16(5):63. doi: 10.1007/s11306-020-01681-3 (PMC7183508; doi:10.1007/s11306-020-01681-3)
Supplement: Supplementary file 6 — The parameters for PowerGetBatch. Supplementary file6 (ZIP 24 kb) [file 11306_2020_1681_MOESM6_ESM.zip › batch/pos_conf/repeatUnit.txt]

# label	formula	max	valid	direction
H2O	H2O	1	TRUE	-1
ACN	C2H3N	1	TRUE	1
CH3OH	CH3OH	1	TRUE	1
CH5N	CH5N	1	TRUE	1
C2H7N	C2H7N	1	TRUE	1
C2H6N2	C2H6N2	1	TRUE	1
IsoProp	C3H7OH	1	TRUE	1
DMSO	C2H5OSH	1	TRUE	1
FA	HCOOH	1	FALSE	1
